# Supplementary material for: The Effects of Gene Duplication Modes on the Evolution of Regulatory Divergence in Wild and Cultivated Soybean
Source: Front Genet. 2020 Dec 8;11:601003. doi: 10.3389/fgene.2020.601003 (PMC7753205; doi:10.3389/fgene.2020.601003)
Supplement: Supplementary file 1 [file Data_Sheet_1.XLSX]

## Sheet: Sheet1
List of all over-represented GO/Pfam terms in each comparison.
"Anno", GO/Pfam term ID.
"num_M", represents total investigated gene numbers in a GO/Pfam term.
"num_m", represents gene numbers of this group belong to a GO/Pfam term.
"p-value", p-value calculated by hypergeometric method.
"q-value", adjusted p-value by FDR method.
"name", description of GO/Pfam term.
"PCF" represents "biological process","cellular components" and "molecular function".

## Sheet: GO terms in DEGs
Over-represented GO terms in DEGs
Comparison	Anno	M	m	p-value	q-value	name
JY vs. GS	GO:0043531	216	130	1.25275e-06	0.000769298	ADP binding	F
	GO:0008152	534	288	2.18241e-06	0.000769298	metabolic process	P
	GO:0016705	146	90	1.38359e-05	0.00270684	oxidoreductase activity, acting on paired donors, with incorporation or reduction of molecular oxygen	F
	GO:0005506	179	107	1.61247e-05	0.00270684	iron ion binding	F
	GO:0020037	197	116	1.91975e-05	0.00270684	heme binding	F
In silico hybrid vs. F1	GO:0003840	5	3	6.00468e-05	0.0211665	gamma-glutamyltransferase activity	F
	GO:0006749	5	3	6.00468e-05	0.0211665	glutathione metabolic process	P
	GO:0009522	6	3	0.000118455	0.027837	photosystem I	C
GS vs. F1	None
JY vs. F1	GO:0043531	216	55	4.79583e-19	3.38106e-16	ADP binding	F
	GO:0005506	179	34	1.19725e-08	3.10479e-06	iron ion binding	F
	GO:0007165	224	39	1.32119e-08	3.10479e-06	signal transduction	P
	GO:0016705	146	29	5.07497e-08	8.94463e-06	oxidoreductase activity, acting on paired donors, with incorporation or reduction of molecular oxygen	F
	GO:0020037	197	33	4.32376e-07	6.09651e-05	heme binding	F
	GO:0055114	944	98	1.87535e-06	0.000220354	oxidation-reduction process	P
	GO:0006952	38	12	2.88053e-06	0.00029011	defense response	P
	GO:0008152	534	59	3.92351e-05	0.00345759	metabolic process	P
	GO:0009522	6	4	0.000236549	0.0185297	photosystem I	C
	GO:0009733	50	11	0.000288255	0.020322	response to auxin	P
	GO:0030247	37	9	0.000463723	0.0297204	polysaccharide binding	F
	GO:0055085	505	52	0.000616194	0.0362014	transmembrane transport	P

## Sheet: Pfam terms in DEGs
Over-represented Pfam terms in DEGs.
Comparison	Anno	M	m	p-value	q-value	name
JY vs. GS	PF00931	216	130	1.8604e-06	0.00288362	NB-ARC domain
	PF13676	97	65	5.3849e-06	0.0041733	TIR domain
	PF00067	143	88	2.48836e-05	0.0128565	Cytochrome P450
In silico hybrid vs. F1	None
GS vs. F1	PF00012	29	23	1.97559e-06	0.00292416	Hsp70 protein
	PF00201	117	66	3.77311e-06	0.00292416	UDP-glucoronosyl and UDP-glucosyl transferase
	PF04570	34	24	3.6714e-05	0.0189689	zinc-finger of the FCS-type, C2-C2
	PF13855	307	142	8.33325e-05	0.0322913	Leucine rich repeat
JY vs. F1	PF00931	216	55	1.23268e-19	1.91065e-16	NB-ARC domain
	PF13676	97	27	2.57463e-11	1.99533e-08	TIR domain
	PF00067	143	29	1.53906e-08	7.95181e-06	Cytochrome P450
	PF02458	57	13	3.91819e-05	0.015183	Transferase family
	PF01582	20	7	0.000139173	0.0395029	TIR domain
	PF00501	49	11	0.000177441	0.0395029	AMP-binding enzyme
	PF01699	21	7	0.000197522	0.0395029	Sodium/calcium exchanger protein
	PF02519	50	11	0.000214761	0.0395029	Auxin responsive protein
	PF13193	35	9	0.000229371	0.0395029	AMP-binding enzyme C-terminal domain

## Sheet: GO terms in regulation types
Over-represented GO terms in regulation types
Comparison	Anno	M	m	p-value	q-value	name
cis only	GO:0043531	57	18	2.05e-08	6.23e-06	ADP binding	F
trans only	None
cis + trans	None
cis x trans	None
compensatory	None
conserved	GO:0005515	687	367	8.81215e-06	0.0026789	protein binding	F
ambiguous	None

## Sheet: Pfam terms in regulation types
Over-represented Pfam terms in regulation types
Comparison	Anno	M	m	p-value	q-value	name
cis only	PF00931	57	18	3.12034e-08	1.64754e-05	NB-ARC domain
	PF13676	28	9	8.45901e-05	0.0223318	TIR domain
trans only	PF00012	10	8	4.87063e-05	0.0257169	Hsp70 protein
	PF00072	16	10	0.000143414	0.0378614	Response regulator receiver domain
cis + trans	None
cis x trans	None
compensatory	None
conserved	None
ambiguous	None
